# Supplementary material for: A signature for immune response correlates with HCV treatment outcome in Caucasian subjects
Source: Data Brief. 2015 Feb 11;3:56–61. doi: 10.1016/j.dib.2015.01.009 (PMC4510051; doi:10.1016/j.dib.2015.01.009)
Supplement: Supplementary file 1 — Supplementary data [file mmc1.zip]

Archive with 13 entries (13 files):
- supp_fig1.pptx
- supp_fig2.pptx
- supp_fig3.pptx
- supp_fig4.pptx
- supp_table1.docx
- supp_table2.docx
- supp_table3.docx
- supp_table4.docx
- supp_table5.docx
- supp_table6.docx
- supp_table7.docx
- supp_table8.docx
- supp_table9.docx
